# Supplementary material for: The regulatory effect of miRNAs is a heritable genetic trait in humans
Source: BMC Genomics. 2012 Aug 10;13:383. doi: 10.1186/1471-2164-13-383 (PMC3532363; doi:10.1186/1471-2164-13-383)
Supplement: Additional file 1 — Tables of regression p-values and slopes, for heritability of individual miRNA RE-scores from TargetScan and PicTar algorithms. [file 1471-2164-13-383-S1.zip]

Archive with 3 entries (2 files):
- AdditionalFile2_ heritabilty of individual re scores from pictar and targetscan algorithms/targetScan.csv
- AdditionalFile2_ heritabilty of individual re scores from pictar and targetscan algorithms/picTar.csv
- AdditionalFile2_ heritabilty of individual re scores from pictar and targetscan algorithms/
