# Supplementary material for: The regulatory effect of miRNAs is a heritable genetic trait in humans
Source: BMC Genomics. 2012 Aug 10;13:383. doi: 10.1186/1471-2164-13-383 (PMC3532363; doi:10.1186/1471-2164-13-383)
Supplement: Additional file 1 — Tables of regression p-values and slopes, for heritability of individual miRNA RE-scores from TargetScan and PicTar algorithms. [file 1471-2164-13-383-S1.zip › AdditionalFile2_ heritabilty of individual re scores from pictar and targetscan algorithms/targetScan.csv]

miRNA Name P-value Slope
hsa-let-7f 0.0424544906230634 0.415648250200513
hsa-let-7g 0.0424544906230634 0.415648250200513
hsa-let-7d 0.0424544906230634 0.415648250200513
hsa-miR-98 0.0424544906230634 0.415648250200513
hsa-let-7a 0.0424544906230634 0.415648250200513
hsa-let-7e 0.0424544906230634 0.415648250200513
hsa-let-7b 0.0424544906230634 0.415648250200513
hsa-let-7i 0.0424544906230634 0.415648250200513
hsa-let-7c 0.0424544906230634 0.415648250200513
hsa-miR-10b 0.226199983146020 0.151661079325637
hsa-miR-10a 0.226199983146020 0.151661079325637
hsa-miR-101 0.0065713826774203 0.521187970910849
hsa-miR-107 0.011288277466591 0.480929256583384
hsa-miR-103 0.011288277466591 0.480929256583384
hsa-miR-520b 0.00865481575395544 0.458783150041073
hsa-miR-302d 0.00865481575395544 0.458783150041073
hsa-miR-520a-3p 0.00865481575395544 0.458783150041073
hsa-miR-302e 0.00865481575395544 0.458783150041073
hsa-miR-302a 0.00865481575395544 0.458783150041073
hsa-miR-372 0.00865481575395544 0.458783150041073
hsa-miR-520e 0.00865481575395544 0.458783150041073
hsa-miR-302c 0.00865481575395544 0.458783150041073
hsa-miR-302b 0.00865481575395544 0.458783150041073
hsa-miR-520d-3p 0.00865481575395544 0.458783150041073
hsa-miR-373 0.00865481575395544 0.458783150041073
hsa-miR-520c-3p 0.00865481575395544 0.458783150041073
hsa-miR-1 0.0926359181236461 0.255508800893752
hsa-miR-206 0.0926359181236461 0.255508800893752
hsa-miR-613 0.0926359181236461 0.255508800893752
hsa-miR-122 0.0145382052809508 0.391694590955840
hsa-miR-506 0.0102441341398043 0.338062351664670
hsa-miR-124 0.0102441341398043 0.338062351664670
hsa-miR-125b 0.0117988806776412 0.370828383744966
hsa-miR-125a-5p 0.0117988806776412 0.370828383744966
hsa-miR-125a-3p 0.487342518565732 -0.00654030216032439
hsa-miR-126 0.00983773977520763 0.328910867198394
hsa-miR-127-3p 0.399012212710295 0.0490376458289348
hsa-miR-128 0.0159848310726063 0.421784785317505
hsa-miR-129-5p 0.0113303338937837 0.407769921633408
hsa-miR-130b 0.00445073465764845 0.509515706465034
hsa-miR-301a 0.00445073465764845 0.509515706465034
hsa-miR-301b 0.00445073465764845 0.509515706465034
hsa-miR-454 0.00445073465764845 0.509515706465034
hsa-miR-130a 0.00445073465764845 0.509515706465034
hsa-miR-212 0.00539750309113829 0.484424611009471
hsa-miR-132 0.00539750309113829 0.484424611009471
hsa-miR-133b 0.0924852595633984 0.327655842344713
hsa-miR-133a 0.0924852595633984 0.327655842344713
hsa-miR-134 0.181191269417487 0.203015165706405
hsa-miR-135b 0.0109048540444578 0.461667968903188
hsa-miR-135a 0.0109048540444578 0.461667968903188
hsa-miR-136 0.00288484975669823 0.448279828746965
hsa-miR-137 0.104503872376837 0.227508991304667
hsa-miR-138 0.0107179023253059 0.445214948194239
hsa-miR-139-5p 0.0892330012269472 0.344552616665536
hsa-miR-140-5p 0.0475027672004675 0.306511321557252
hsa-miR-142-3p 0.0626696657592729 0.246426266707903
hsa-miR-143 0.00509524182074506 0.448032062255327
hsa-miR-144 0.0195148016339460 0.494766308324471
hsa-miR-145 0.0101502126258995 0.435800967017663
hsa-miR-146a 0.0143563491107577 0.424364645727824
hsa-miR-146b-5p 0.0143563491107577 0.424364645727824
hsa-miR-152 0.00329359551970199 0.501806620923402
hsa-miR-148b 0.00329359551970199 0.501806620923402
hsa-miR-148a 0.00329359551970199 0.501806620923402
hsa-miR-149 0.384331240246720 -0.0579278679936099
hsa-miR-150 0.177785699362677 0.176362957893286
hsa-miR-424 0.0232403453864376 0.406713493071163
hsa-miR-195 0.0232403453864376 0.406713493071163
hsa-miR-15a 0.0232403453864376 0.406713493071163
hsa-miR-497 0.0232403453864376 0.406713493071163
hsa-miR-16 0.0232403453864376 0.406713493071163
hsa-miR-15b 0.0232403453864376 0.406713493071163
hsa-miR-153 0.0114717732508459 0.468063124843029
hsa-miR-154 0.258239089153176 0.156070935569575
hsa-miR-155 0.1716665839072 0.203762069999981
hsa-miR-17 0.0898346818967054 0.272512689056004
hsa-miR-106b 0.0898346818967054 0.272512689056004
hsa-miR-20b 0.0898346818967054 0.272512689056004
hsa-miR-106a 0.0898346818967054 0.272512689056004
hsa-miR-20a 0.0898346818967054 0.272512689056004
hsa-miR-519d 0.0898346818967054 0.272512689056004
hsa-miR-93 0.0898346818967054 0.272512689056004
hsa-miR-181d 0.0421872435829458 0.309881859050676
hsa-miR-181c 0.0421872435829458 0.309881859050676
hsa-miR-181b 0.0421872435829458 0.309881859050676
hsa-miR-181a 0.0421872435829458 0.309881859050676
hsa-miR-182 0.204698495592487 0.168846372528509
hsa-miR-183 0.120707392736001 0.247397989314852
hsa-miR-184 0.174688792123687 -0.178574109202236
hsa-miR-185 0.0443660823342831 0.287957822529638
hsa-miR-186 0.0667773627710688 0.265931203086996
hsa-miR-187 0.496798693965942 -0.00151330890502413
hsa-miR-18a 0.0101843015883945 0.395497874572431
hsa-miR-18b 0.0101843015883945 0.395497874572431
hsa-miR-19b 0.087271298043165 0.276476749627981
hsa-miR-19a 0.087271298043165 0.276476749627981
hsa-miR-190b 0.183980721439024 0.188335685474928
hsa-miR-190 0.183980721439024 0.188335685474928
hsa-miR-191 0.0241784929643267 0.368469086109024
hsa-miR-192 0.00613735074342758 0.37123213717291
hsa-miR-215 0.00613735074342758 0.37123213717291
hsa-miR-193b 0.0609837322383698 0.268261030173344
hsa-miR-193a-3p 0.0609837322383698 0.268261030173344
hsa-miR-194 0.000218916459120200 0.566540896138864
hsa-miR-196a 0.474672786821941 0.0107376880723491
hsa-miR-196b 0.474672786821941 0.0107376880723491
hsa-miR-197 0.165775329017122 0.178212347883437
hsa-miR-199b-5p 0.175910533426667 0.196180740940298
hsa-miR-199a-5p 0.175910533426667 0.196180740940298
hsa-miR-202 0.00863398287196504 0.571558294128701
hsa-miR-203 0.095130411088765 0.269986789325538
hsa-miR-204 0.0435578328387105 0.347882141736887
hsa-miR-211 0.0435578328387105 0.347882141736887
hsa-miR-205 0.063595909077032 0.310231577457443
hsa-miR-208b 0.0323530509132592 0.319310759241101
hsa-miR-208a 0.0323530509132592 0.319310759241101
hsa-miR-210 0.430810478292349 -0.0287241326514803
hsa-miR-214 0.00461197101641642 0.466622893579665
hsa-miR-21 0.118421768230139 0.263258065863157
hsa-miR-590-5p 0.118421768230139 0.263258065863157
hsa-miR-216a 0.351742960402175 0.0658598282146586
hsa-miR-216b 0.0672024801758717 0.418202360166022
hsa-miR-217 0.0340055079265397 0.341667715671451
hsa-miR-218 0.0475379847104656 0.324141327835956
hsa-miR-219-5p 0.0472306788626029 0.347757966085029
hsa-miR-22 0.253043739822521 0.126585159752625
hsa-miR-222 0.125639679707086 0.216634335047846
hsa-miR-221 0.125639679707086 0.216634335047846
hsa-miR-223 0.435430431021248 -0.0335523443469806
hsa-miR-224 0.245063594105527 0.101523813464829
hsa-miR-23b 0.0623783515602425 0.27719373069481
hsa-miR-23a 0.0623783515602425 0.27719373069481
hsa-miR-24 0.136586981981098 0.234462838390434
hsa-miR-92b 0.0326280034319271 0.337362328428918
hsa-miR-367 0.0326280034319271 0.337362328428918
hsa-miR-32 0.0326280034319271 0.337362328428918
hsa-miR-363 0.0326280034319271 0.337362328428918
hsa-miR-92a 0.0326280034319271 0.337362328428918
hsa-miR-25 0.0326280034319271 0.337362328428918
hsa-miR-1297 0.0656265275720903 0.314301415874645
hsa-miR-26a 0.0656265275720903 0.314301415874645
hsa-miR-26b 0.0656265275720903 0.314301415874645
hsa-miR-27a 0.00759801909085689 0.482067861214287
hsa-miR-27b 0.00759801909085689 0.482067861214287
hsa-miR-28-5p 0.0862822512549615 0.276202936260665
hsa-miR-708 0.0862822512549615 0.276202936260665
hsa-miR-371-5p 0.318201118335874 -0.0883871079632527
hsa-miR-296-3p 0.185235775309216 0.161006875988716
hsa-miR-299-3p 0.0279371845167331 0.373159152997066
hsa-miR-29b 0.0210826801511417 0.477416928888055
hsa-miR-29c 0.0210826801511417 0.477416928888055
hsa-miR-29a 0.0210826801511417 0.477416928888055
hsa-miR-381 0.00972640579555095 0.411685171676536
hsa-miR-300 0.00972640579555095 0.411685171676536
hsa-miR-30a 0.0493974226338402 0.303297224724597
hsa-miR-30c 0.0493974226338402 0.303297224724597
hsa-miR-30b 0.0493974226338402 0.303297224724597
hsa-miR-30e 0.0493974226338402 0.303297224724597
hsa-miR-30d 0.0493974226338402 0.303297224724597
hsa-miR-31 0.0225142118270835 0.401882370920254
hsa-miR-320c 0.093074520269286 0.244337324866454
hsa-miR-320d 0.093074520269286 0.244337324866454
hsa-miR-320b 0.093074520269286 0.244337324866454
hsa-miR-320a 0.093074520269286 0.244337324866454
hsa-miR-324-5p 0.245646039918864 0.129879870894522
hsa-miR-330-5p 0.0727860789358814 0.273537914681578
hsa-miR-326 0.0727860789358814 0.273537914681578
hsa-miR-328 0.0651360561162377 0.263294071115038
hsa-miR-362-3p 0.142643806688838 0.204115062523621
hsa-miR-329 0.142643806688838 0.204115062523621
hsa-miR-33b 0.0169813823539198 0.449598350572608
hsa-miR-33a 0.0169813823539198 0.449598350572608
hsa-miR-335 0.37058123443088 0.0483636631793081
hsa-miR-338-3p 0.124961270599699 0.189279213380761
hsa-miR-339-5p 0.140266207684944 -0.188960098386193
hsa-miR-340 0.0991040487608607 0.241660236729040
hsa-miR-342-3p 0.139650108505213 0.189402753568071
hsa-miR-346 0.109632045149009 0.206169530691948
hsa-miR-34c-5p 0.093403508844104 0.198199774710242
hsa-miR-449a 0.093403508844104 0.198199774710242
hsa-miR-449b 0.093403508844104 0.198199774710242
hsa-miR-34a 0.093403508844104 0.198199774710242
hsa-miR-361-5p 0.0067442257185164 0.408368535696564
hsa-miR-365 0.162725826485102 0.215897617279257
hsa-miR-370 0.0771900073437040 0.291226021274692
hsa-miR-374a 0.000369755661806304 0.627763470119448
hsa-miR-374b 0.000369755661806304 0.627763470119448
hsa-miR-375 0.116921622982432 0.224606318965228
hsa-miR-376b 0.0107389601488034 0.419138996589426
hsa-miR-376a 0.0107389601488034 0.419138996589426
hsa-miR-376c 0.00520455527771269 0.44923022985776
hsa-miR-377 0.104597585794595 0.299672823218254
hsa-miR-422a 0.190088073159528 0.138009698859257
hsa-miR-378 0.190088073159528 0.138009698859257
hsa-miR-379 0.177975678457111 0.170316408379963
hsa-miR-382 0.398866758158311 0.0578126830345067
hsa-miR-383 0.238423894696555 0.125890910344098
hsa-miR-384 0.232769559307663 0.150760607800918
hsa-miR-410 0.0388818832732749 0.344984145250455
hsa-miR-411 0.258833060786987 0.118042128259844
hsa-miR-421 0.00980913092302271 0.378214442441149
hsa-miR-425 0.0594031590144313 0.312291227442857
hsa-miR-431 0.370000151207289 0.0678258759950079
hsa-miR-433 0.0393086854106541 0.309363620637362
hsa-miR-448 0.0187918190830123 0.404938581074113
hsa-miR-450a 0.284012379353961 0.114959363533165
hsa-miR-451 0.450573707801461 -0.0226239361361078
hsa-miR-455-5p 0.209932972832008 0.158918270546752
hsa-miR-485-5p 0.0122724087369932 0.302359324781578
hsa-miR-486-5p 0.0331882397717549 0.2760431342354
hsa-miR-487b 0.072229708108638 0.238453629581199
hsa-miR-488 0.276809537588141 0.100774269395749
hsa-miR-490-3p 0.00576845696763129 0.460497494724843
hsa-miR-491-5p 0.128867324391204 0.182785977036038
hsa-miR-494 0.369715440219151 0.0642390478583861
hsa-miR-495 0.000187465541090059 0.544475225858235
hsa-miR-496 0.248366458622589 0.122930742558106
hsa-miR-499-5p 0.00489905551461134 0.460336793049768
hsa-miR-503 0.0468327504536417 0.347532755463183
hsa-miR-504 0.0128465390284778 0.360898978211784
hsa-miR-505 0.123847562555069 0.225223308812399
hsa-miR-539 0.00270011502667233 0.476396872266103
hsa-miR-542-3p 0.0626832770155905 0.320806601508835
hsa-miR-543 0.0222178547103644 0.386787569744099
hsa-miR-544 0.060493192485272 0.321020423020511
hsa-miR-551a 0.287327652783496 0.106341378777385
hsa-miR-551b 0.287327652783496 0.106341378777385
hsa-miR-590-3p 0.265921109451347 0.118585381115448
hsa-miR-599 0.212553357437458 0.152981716884541
hsa-miR-615-3p 0.421547723251907 0.0284466278656589
hsa-miR-653 0.32865848411641 0.099602611147949
hsa-miR-758 0.151456830860059 0.182031176138539
hsa-miR-7 0.401968282159768 0.0434943697422807
hsa-miR-873 0.255588088973102 0.0708919426084972
hsa-miR-874 0.0181511914453307 0.398145494464481
hsa-miR-875-5p 0.000322807576018214 0.579775839144118
hsa-miR-876-5p 0.000110276577946711 0.820858926960722
hsa-miR-9 0.000208523451561859 0.593502701320144
hsa-miR-1271 0.076163687799716 0.325656434167142
hsa-miR-96 0.076163687799716 0.325656434167142
hsa-miR-100 0.434047348981026 0.0283333765203461
hsa-miR-99b 0.434047348981026 0.0283333765203461
hsa-miR-99a 0.434047348981026 0.0283333765203461
