# Supplementary material for: The regulatory effect of miRNAs is a heritable genetic trait in humans
Source: BMC Genomics. 2012 Aug 10;13:383. doi: 10.1186/1471-2164-13-383 (PMC3532363; doi:10.1186/1471-2164-13-383)
Supplement: Additional file 1 — Tables of regression p-values and slopes, for heritability of individual miRNA RE-scores from TargetScan and PicTar algorithms. [file 1471-2164-13-383-S1.zip › AdditionalFile2_ heritabilty of individual re scores from pictar and targetscan algorithms/picTar.csv]

miRNA Name P-value Slope
hsa-miR-9 0.000209927529470022 0.617335631588823
hsa-miR-15a 0.0772769597604658 0.294771412345777
hsa-miR-107 0.0483366731392461 0.326579271946923
hsa-miR-16 0.0613289386085418 0.294941233365814
hsa-miR-195 0.0556811466472367 0.304379091170866
hsa-let-7f 0.151546960812449 0.228423685053088
hsa-let-7d 0.00799468056412422 0.543287530176526
hsa-miR-200b 0.00112912160509460 0.606949569575841
hsa-miR-30c 0.0299219586267072 0.345492778317687
hsa-miR-15b 0.0994127780324496 0.247541728283289
hsa-miR-103 0.0410357406703036 0.341867855107289
hsa-miR-30d 0.0252078648689087 0.352796357617734
hsa-let-7b 0.076372927668949 0.309422192796653
hsa-miR-98 0.110097511164919 0.262181020714270
hsa-miR-30b 0.0299219586267072 0.345492778317687
hsa-let-7g 0.094120281449217 0.290217581286084
hsa-miR-30a-5p 0.0297101950321383 0.345878035838169
hsa-miR-200c 0.00112912160509460 0.606949569575841
hsa-let-7i 0.105346920589993 0.268847666671671
hsa-let-7a 0.0963100529463543 0.295635850449933
hsa-miR-30e-5p 0.0234116976394066 0.357349526109101
hsa-let-7e 0.0969224835349521 0.270413019816673
hsa-let-7c 0.101643864396442 0.260266786176817
hsa-miR-34a 0.00164708179951667 0.380139106331403
hsa-miR-96 0.0237705309710698 0.496858436866893
hsa-miR-182 0.109946327852740 0.279067298477307
hsa-miR-34c 0.0366292764523475 0.244647708862223
hsa-miR-122a 0.0713610737507094 0.240036117438302
hsa-miR-326 0.156859448535319 0.165045885858029
hsa-miR-139 0.0123540722989419 0.476925275911527
hsa-miR-27a 0.00427298959746025 0.586749525017252
hsa-miR-128a 0.00117582018331552 0.579538261178769
hsa-miR-153 0.175625347963099 0.219685351697797
hsa-miR-128b 0.00136177580911934 0.577075473666544
hsa-miR-27b 0.00216856892060346 0.604548286445519
hsa-miR-138 0.106269944696570 0.271877642189654
hsa-miR-187 0.0261896574687724 0.268590814754564
hsa-miR-125b 0.0635660098506932 0.252892464826644
hsa-miR-129 0.00568275628782977 0.465619389708888
hsa-miR-30e-3p 0.0108237766999073 0.441552997854098
hsa-miR-125a 0.0373603971799588 0.261263721696389
hsa-miR-30a-3p 0.0213532802810101 0.397701195831508
hsa-miR-203 0.429947644367865 0.0385812695822451
hsa-miR-155 0.0128402084136288 0.506430449961704
hsa-miR-330 0.473042858955192 -0.0123559669735692
hsa-miR-23b 0.0855588250269654 0.284682862184322
hsa-miR-23a 0.0917664463835937 0.282402558743201
hsa-miR-26b 0.0254981054055772 0.407215317148788
hsa-miR-26a 0.0237040645555411 0.40184962777862
hsa-miR-124a 0.0590815923319234 0.285489381759523
hsa-miR-25 0.00115461273911732 0.55299824721415
hsa-miR-32 0.000257554352211198 0.622242643887393
hsa-miR-221 0.0208836492044430 0.374393439387435
hsa-miR-222 0.0251596322685008 0.371625930374159
hsa-miR-92 0.000277046151010651 0.633088629149242
hsa-miR-367 0.00143943936375990 0.595246115376212
hsa-miR-142-3p 0.362019093242499 0.0631239254711697
hsa-miR-302b* 0.228499916575084 0.163222466198090
hsa-miR-301 0.000435571965722970 0.512059293586731
hsa-miR-130a 0.000800236097132645 0.525078475889516
hsa-miR-130b 0.00019989980137769 0.526940744366579
hsa-miR-29c 0.0990988825212815 0.229361456696627
hsa-miR-185 0.00935154434726204 0.507350202904718
hsa-miR-29b 0.137365698567371 0.192704798566793
hsa-miR-196b 0.0104994075212235 0.512278781469914
hsa-miR-29a 0.106360155837306 0.217619629565787
hsa-miR-338 0.0557847408570529 0.310891450723043
hsa-miR-150 0.0152836615879515 0.406444440049552
hsa-miR-328 0.231524062488652 0.122574244728685
hsa-miR-126* 0.0500182485557823 0.293235726417089
hsa-miR-196a 0.0118765763258861 0.503300141162996
hsa-miR-339 0.17724717419906 0.161327930579798
hsa-miR-218 0.0797755702722405 0.279167304307455
hsa-miR-7 0.123843877204269 0.262823290625714
hsa-miR-186 0.0149695582173439 0.43570334777448
hsa-miR-342 0.327278505003554 0.09841321650966
hsa-miR-372 0.434514915954514 0.0336363868962559
hsa-miR-142-5p 0.0171415598954572 0.414946887931439
hsa-miR-206 0.0123322358655100 0.393928007088465
hsa-miR-93 0.492630587706514 0.00351312528832072
hsa-miR-1 0.024783662750994 0.334245196474972
hsa-miR-20b 0.197211360598820 0.17101830284923
hsa-miR-20a 0.299197098511486 0.106994885684934
hsa-miR-106b 0.229574333398698 0.152055852734178
hsa-miR-135b 0.0299007176461621 0.299070826829917
hsa-miR-135a 0.0248970266536263 0.333551247344577
hsa-miR-17-5p 0.191201019241471 0.175198490971371
hsa-miR-204 0.00326166952306339 0.487137294727384
hsa-miR-214 0.0122442594199009 0.41872031211163
hsa-miR-324-3p 0.403756932267339 0.048713897424109
hsa-miR-190 0.446299392795755 -0.0305002923975046
hsa-miR-9* 0.0562124806042613 0.289570338676578
hsa-miR-101 0.0383159549368410 0.34236812722538
hsa-miR-194 0.000161265007078915 0.676311039488258
hsa-miR-199a* 0.0138648936557384 0.411042233273604
hsa-miR-369-3p 0.00227285044137027 0.48103853264376
hsa-miR-144 0.0174696244054564 0.426719155815404
hsa-miR-136 0.00126935322396104 0.632002334570174
hsa-miR-31 0.0771609455731578 0.340104002109058
hsa-miR-302b 0.00984010884355069 0.449103777055464
hsa-miR-302a 0.0136535692635278 0.440310408659874
hsa-miR-302c 0.00951320176081416 0.448036877820575
hsa-miR-302d 0.00466352891514810 0.486396243115337
hsa-miR-302c* 0.120684356359642 0.242768365066098
hsa-miR-215 0.00190624637104875 0.566121302718528
hsa-miR-211 0.00562403680801071 0.45648803563017
hsa-miR-193a 0.000341232534402658 0.591112386019225
hsa-miR-152 0.00362052993999518 0.454500005981091
hsa-miR-22 0.00217218311814193 0.514508606133032
hsa-miR-18a 0.0950791185086037 0.211098703051357
hsa-miR-193b 0.000276374873109164 0.614957566946126
hsa-miR-181b 0.0314260891331605 0.381236776984727
hsa-miR-181c 0.0321344026492612 0.383113862045973
hsa-miR-148a 0.00443060459616107 0.447410756448643
hsa-miR-18b 0.118976342471205 0.204533774722878
hsa-miR-19b 0.162548535188195 0.201325619109001
hsa-miR-188 0.0129097540977522 0.330376583769457
hsa-miR-181a 0.0339099405081453 0.377632630637886
hsa-miR-19a 0.201834468697794 0.177091430468251
hsa-miR-219 0.344753406080984 0.0782636864951542
hsa-miR-148b 0.00379508313761767 0.459257710245984
hsa-miR-149 0.0529573624820687 0.29033551903564
hsa-miR-335 0.346296586215550 0.0597946045733667
hsa-miR-323 0.0169210174539374 0.332470814207716
hsa-miR-223 0.194174012517710 0.170063373447227
hsa-miR-24 0.00232109861862173 0.476680664405503
hsa-miR-198 0.344599447861156 -0.0956610347573317
hsa-miR-100 0.300523382735378 0.06734892516628
hsa-miR-99b 0.108869551762545 0.168220133729719
hsa-miR-99a 0.269653399809139 0.0776251269291178
hsa-miR-320 0.0307869810347278 0.381732537280735
hsa-miR-133b 0.107995386443987 0.248203732691577
hsa-miR-133a 0.210806005887065 0.159619362465925
hsa-miR-143 0.00197322872459416 0.521990745676344
hsa-miR-137 0.461904976381577 0.0237005467447699
hsa-miR-183 0.216762903824202 0.218323974306097
hsa-miR-33 0.0145007777550930 0.417020131461641
hsa-miR-346 0.179039045705118 0.142067778692149
hsa-miR-34b 0.0230579603738463 0.378245929027614
hsa-miR-10a 0.0173388346674932 0.37910427277511
hsa-miR-10b 0.021323925513544 0.377582231704492
hsa-miR-126 0.0239285557370803 0.437251864153924
hsa-miR-200a 0.140798545213786 0.212358746266747
hsa-miR-331 0.0424026284179576 0.288596739775255
hsa-miR-182* 0.409255011845379 -0.0408784162542195
hsa-miR-140 0.000484456490334351 0.578638058101412
hsa-miR-141 0.272600171200739 0.156508608919591
hsa-miR-21 0.243565936512244 0.149460625763948
hsa-miR-205 0.00194896864029226 0.480344364325271
hsa-miR-199b 0.0566156404341064 0.333989970840886
hsa-miR-145 0.0243810222302125 0.427808481259045
hsa-miR-212 0.0273301211503891 0.366525599678999
hsa-miR-132 0.0272022233801037 0.365444031288086
hsa-miR-146b 0.259164945229974 0.120104314405973
hsa-miR-146a 0.252528662975572 0.129388624336640
hsa-miR-375 0.00193702485469971 0.436707088710389
hsa-miR-216 0.421286330376393 0.0332794891918620
hsa-miR-192 0.00149261400776290 0.636835024735516
hsa-miR-28 0.353619787225088 0.063579649637794
hsa-miR-199a 0.0549790226317359 0.329649314348655
hsa-miR-299-3p 0.0241714344294575 0.316959705940266
hsa-miR-368 0.00386164834268365 0.528291698953051
hsa-miR-217 0.00692404196223007 0.377445158341528
hsa-miR-151 0.425475752265028 0.0289289167653653
hsa-miR-324-5p 0.0276044608669908 0.358833712852110
hsa-miR-213 0.157219760966892 0.164401426226838
hsa-miR-134 0.263161827892246 -0.137049256780817
hsa-miR-299-5p 0.0821765365799858 0.223712904750438
hsa-miR-208 0.177735845603403 0.169471173036307
hsa-miR-302a* 0.120797978376136 0.183686534375586
hsa-miR-127 0.101782979822006 0.232072935610492
hsa-miR-191 0.427777802484725 0.0369125464381636
hsa-miR-340 0.273338528626108 -0.100048135759757
hsa-miR-210 0.241757262655125 0.140731593698888
hsa-miR-369-5p 0.0394518664152806 0.361521254977748
hsa-miR-371 0.000755695261584144 0.594569414136099
hsa-miR-184 0.470844689273872 0.0132771452329985
hsa-miR-325 0.0332274837279383 0.314836467923989
