# Supplementary material for: The regulatory effect of miRNAs is a heritable genetic trait in humans
Source: BMC Genomics. 2012 Aug 10;13:383. doi: 10.1186/1471-2164-13-383 (PMC3532363; doi:10.1186/1471-2164-13-383)
Supplement: Additional file 3 — Tables of top 10 SNPs from the genome-wide screen for association of mean RE-score and SNP genotypes, in the CEU and in the YRI. [file 1471-2164-13-383-S3.zip]

Archive with 2 entries (1 files):
- AdditionalFile3_ tables of top values from genome wide screen/AdditionalFile3_GWAS_results.pdf
- AdditionalFile3_ tables of top values from genome wide screen/
