# Supplementary material for: The regulatory effect of miRNAs is a heritable genetic trait in humans
Source: BMC Genomics. 2012 Aug 10;13:383. doi: 10.1186/1471-2164-13-383 (PMC3532363; doi:10.1186/1471-2164-13-383)
Supplement: Additional file 4 — Table of p-values for association of Drosha coding SNPs and mean RE-score, based on the 1,000 genomes CEU data. Only SNPs with more than 1 copy of the minor allele in the 45 samples available are included. If a SNP was genotyped by the HapMap project, that p-value is also included. [file 1471-2164-13-383-S4.zip]

Archive with 1 entries (1 files):
- AdditionalFile4_1000Geneomes_CEU_exonic_snp_pVals.txt
