# Supplementary material for: The regulatory effect of miRNAs is a heritable genetic trait in humans
Source: BMC Genomics. 2012 Aug 10;13:383. doi: 10.1186/1471-2164-13-383 (PMC3532363; doi:10.1186/1471-2164-13-383)
Supplement: Additional file 4 — Table of p-values for association of Drosha coding SNPs and mean RE-score, based on the 1,000 genomes CEU data. Only SNPs with more than 1 copy of the minor allele in the 45 samples available are included. If a SNP was genotyped by the HapMap project, that p-value is also included. [file 1471-2164-13-383-S4.zip › AdditionalFile4_1000Geneomes_CEU_exonic_snp_pVals.txt]

snpName	snpLocationHg19	p1000_genomes	pAdj1000_genomes	pRaw_HapMap_Data
rs642321	chr5:31401003	0.00630109375819332	0.0441076563073532	0.00545456590029578
rs10719	chr5:31401447	0.0127385051555748	0.0594463573926826	0.0339433207346826
rs507816	chr5:31407139	0.73035329730166	0.916462100006169	NA
rs644236	chr5:31409115	0.0370595584225284	0.103766763583079	0.0824308334058751
rs2241337	chr5:31409252	0.0327477370830902	0.103766763583079	0.0366755347248294
rs61748189	chr5:31410923	0.502335487757402	0.781410758733736	NA
rs2287584	chr5:31423007	0.00164862030857726	0.0230806843200817	0.00327296038153700
rs2287587	chr5:31467740	0.8510005214343	0.916462100006169	NA
rs17408716	chr5:31467952	0.971833842748293	0.971833842748293	0.556807295657128
rs55656741	chr5:31515657	0.245505626555244	0.467603157134337	NA
rs61748191	chr5:31526371	0.607878755427357	0.851030257598299	NA
rs149389256	chr5:31526792	0.807288041898875	0.916462100006169	NA
rs17409803	chr5:31531619	0.267201804076764	0.467603157134337	0.00982015397350514
rs17494568	chr5:31532174	0.101650672343353	0.23718490213449	NA
