# Supplementary material for: The regulatory effect of miRNAs is a heritable genetic trait in humans
Source: BMC Genomics. 2012 Aug 10;13:383. doi: 10.1186/1471-2164-13-383 (PMC3532363; doi:10.1186/1471-2164-13-383)
Supplement: Additional file 5 — Tables of Spearman correlations and p-values for correlations between individual miRNAs and their associated RE-scores in the CEU and YRI. [file 1471-2164-13-383-S5.zip]

Archive with 3 entries (2 files):
- AdditionalFile4_miRNA and re score correlations/miRnaVsReScoreCorrelations_ceu.txt
- AdditionalFile4_miRNA and re score correlations/miRnaVsReScoreCorrelations_yri.txt
- AdditionalFile4_miRNA and re score correlations/
