# Supplementary material for: The regulatory effect of miRNAs is a heritable genetic trait in humans
Source: BMC Genomics. 2012 Aug 10;13:383. doi: 10.1186/1471-2164-13-383 (PMC3532363; doi:10.1186/1471-2164-13-383)
Supplement: Additional file 5 — Tables of Spearman correlations and p-values for correlations between individual miRNAs and their associated RE-scores in the CEU and YRI. [file 1471-2164-13-383-S5.zip › AdditionalFile4_miRNA and re score correlations/miRnaVsReScoreCorrelations_ceu.txt]

miRnaName	Spearman	pVal
hsa-miR-30c	-0.108428764663525	0.522955136172078
hsa-miR-542-3p	-0.00616844758850108	0.971096036437375
hsa-miR-30a	-0.0981423606024251	0.574873537433084
hsa-miR-30e	-0.00367690730061324	0.982768511668053
hsa-miR-140-3p	-0.148561333351232	0.380198162758872
hsa-miR-634	0.0907096737549192	0.593389764361355
hsa-miR-30b	-0.069006404596142	0.684869651408355
hsa-miR-342-3p	-0.0188589761547582	0.911785180777947
hsa-miR-551b	0.169571930568792	0.315690285394441
hsa-miR-939	-0.233703136090967	0.163881736226084
hsa-miR-106b	0.0829230924505512	0.625598752601351
hsa-miR-16	-0.183533103981879	0.276886581492816
hsa-miR-34b	0.143467507950906	0.396927608029283
hsa-miR-642	-0.118587089880928	0.497459926414621
hsa-miR-620	0.0982148361550788	0.563052302791871
hsa-miR-92a	0.165056033812873	0.328938364087827
hsa-miR-628-3p	-0.0823494930876636	0.627999680700661
hsa-miR-130a	-0.130519827151216	0.441315172794419
hsa-miR-768-5p	-0.246308945023193	0.141679679135279
hsa-miR-485-3p	0.0935256794142711	0.581923132620665
hsa-miR-183	-0.0326041857073651	0.84808113553077
hsa-miR-768-3p	-0.136029427070705	0.422103750926218
hsa-miR-361-3p	0.175961161378901	0.297527846013901
hsa-miR-886-5p	0.0136352858440067	0.93616002462038
hsa-miR-30d	-0.0723263003499083	0.670543906065652
hsa-miR-365	-0.0933127842219309	0.582786560771584
hsa-miR-483-5p	0.0424522735270123	0.802992242194537
hsa-miR-513a-5p	-0.179456798252511	0.287879628009108
hsa-miR-26b	-0.229510181506020	0.171794326997271
hsa-miR-363	0.157311362969722	0.352447548917299
hsa-miR-223	0.0303587337149434	0.858434172798744
hsa-miR-519e	0.100753639061173	0.552954564863013
hsa-miR-19a	0.101904057818345	0.548407074611811
hsa-miR-503	-0.296116242524272	0.075152314525859
hsa-miR-887	0.229811469540084	0.171216809523009
hsa-miR-424	-0.0827455398288365	0.626341534483486
hsa-miR-335	0.144169781164204	0.394596261281579
hsa-miR-92b	0.164175605047798	0.331560794281046
hsa-miR-933	0.273455793617361	0.101492666489489
hsa-miR-487b	0.160911448123596	0.341395731350047
hsa-miR-600	-0.0411056296652411	0.811857730540206
hsa-let-7f	-0.18213143016015	0.280635332577679
hsa-let-7e	0.152487111697812	0.367592456905832
hsa-miR-491-3p	-0.161505012128279	0.361498247075911
hsa-miR-29c	-0.0106373245207357	0.953922876458853
hsa-miR-20a	0.148433858991912	0.380611694379347
hsa-miR-151-5p	-0.0225265279902597	0.894717609415004
hsa-miR-301a	-0.173748045457353	0.303741791853723
hsa-miR-105	0.0594129905905728	0.726864150154096
hsa-miR-23b	0.0646424025430392	0.70386628752737
hsa-let-7i	0.0397319631989905	0.81539095019302
hsa-miR-300	-0.0818359839023983	0.630152287702136
hsa-miR-374a	0.00652083714147302	0.96944556927235
hsa-let-7c	0.112343588770632	0.507967752504677
hsa-miR-193a-5p	-0.061421713732089	0.718001058069558
hsa-miR-510	0.0961025473908704	0.571517910510001
hsa-let-7g	0.0738117007535114	0.668778549120657
hsa-miR-15b	0.0672438405833389	0.69252000150909
hsa-miR-668	0.164986388875904	0.329145337709259
hsa-miR-125a-5p	0.266297487484065	0.116439537335842
hsa-miR-921	0.0367647100191095	0.828965677567095
hsa-miR-423-3p	0.0906233512348795	0.59374282289356
hsa-miR-17	0.112798027189780	0.506242073584455
hsa-miR-29b	-0.129196865052532	0.445998447106826
hsa-miR-550	0.0228889957560991	0.893033207441787
hsa-miR-574-3p	0.0627371987100287	0.712216265093875
hsa-miR-33a	-0.0968985490554484	0.568320912066379
hsa-miR-374b	0.0283511341086877	0.867710361816048
hsa-miR-18b	-0.0173263030658789	0.918929723915053
hsa-miR-516a-5p	0.155697863522255	0.357470248571528
hsa-miR-23a	0.078638372267954	0.643623610013338
hsa-miR-141	0.118721478096088	0.484021211338894
hsa-miR-339-5p	-0.233445969664734	0.164359341866686
hsa-miR-637	-0.200193122695999	0.241733531739746
hsa-miR-24	-0.154813498781072	0.360241396355235
hsa-miR-27a	0.14090021576239	0.405517645970234
hsa-miR-671-5p	0.0859209927138503	0.65166653726634
hsa-miR-320a	-0.187781779473023	0.265723806995465
hsa-miR-221	0.132313713634253	0.435008093065732
hsa-miR-103	-0.111526413021504	0.511078295287271
hsa-let-7d	0.162008315229036	0.33807113244486
hsa-miR-583	0.114482239920826	0.519123859797893
hsa-miR-10a	-0.47364989782154	0.00306526457330729
hsa-miR-625	-0.224067422097758	0.182468278285429
hsa-miR-185	0.0327343935609593	0.847481541235791
hsa-miR-129-5p	-0.0328417881350725	0.849193480225126
hsa-miR-148a	0.193016779387601	0.252382747137783
hsa-miR-15a	-0.193429813036024	0.251349518198566
hsa-miR-107	0.0714455760692121	0.67433343968174
hsa-miR-340	0.333926263273929	0.0433966371463446
hsa-miR-222	0.122976589306236	0.468377062179916
hsa-miR-675	0.0428029416824867	0.801397334175559
hsa-miR-32	0.0454275966495119	0.789485427707228
hsa-miR-186	0.328707082071856	0.0469883956605819
hsa-miR-886-3p	-0.0473141260817819	0.780952285707473
hsa-miR-525-5p	0.0283528170181427	0.86770257839237
hsa-miR-7	-0.043627741859646	0.79764911015912
hsa-miR-371-5p	-0.267947126176891	0.108848023178761
hsa-miR-140-5p	0.137918778556559	0.415625438502405
hsa-let-7a	0.133863492180215	0.429599578105198
hsa-miR-923	-0.0553645528490616	0.744832638991691
hsa-miR-665	-0.17335626539829	0.304850351837189
hsa-miR-181b	0.0339103637706127	0.842070178211176
hsa-miR-658	0.108989575830844	0.520794902556924
hsa-miR-766	-0.194229836463302	0.256332739693654
hsa-miR-210	-0.204030825381660	0.225793557107838
hsa-miR-27b	0.201826171907751	0.230956244363076
hsa-miR-148b	0.242158336898103	0.148731014804322
hsa-miR-142-3p	0.106024679861561	0.532265200533606
hsa-miR-21	0.0462414051417447	0.78580138745342
hsa-miR-181a	0.0739950242482003	0.663385812934096
hsa-miR-146b-5p	0.161892924676483	0.338419941533392
hsa-miR-574-5p	0.0875289219129999	0.606459215825145
hsa-miR-93	0.151117996692718	0.371960123553901
hsa-miR-130b	0.105906084022790	0.532726543264045
hsa-miR-20b	0.253751780760699	0.129655415232130
hsa-miR-1	-0.0392622110716559	0.81753657321591
hsa-miR-9	-0.317031245750888	0.0558911376520677
hsa-miR-34a	0.192859718412810	0.252776386681467
hsa-miR-885-5p	0.221720629893459	0.214945199218924
hsa-miR-132	0.0446675685741856	0.795885193886733
hsa-miR-18a	0.0556445613905163	0.743585447036
hsa-miR-101	0.00177893758156981	0.991662697620532
hsa-miR-29a	-0.0676116625705253	0.690920973238961
hsa-miR-198	-0.105525257887571	0.534209279825717
hsa-miR-744	-0.0671172816097458	0.693070493471092
hsa-miR-191	-0.0486069950066708	0.775118856058728
hsa-miR-519d	0.143602523020145	0.396478780534915
hsa-miR-298	-0.183402490915414	0.27723451808604
hsa-miR-361-5p	-0.131404189358623	0.438199626464986
hsa-miR-331-3p	0.0661568568171263	0.69725307523857
hsa-miR-193b	-0.159492480150368	0.345726193121995
hsa-miR-765	-0.062863253849194	0.711662767332533
hsa-miR-106a	0.0201648818192795	0.905703067161524
hsa-miR-590-5p	-0.0890601914840722	0.600151972806484
hsa-miR-549	0.0171902787218714	0.919564111057198
hsa-miR-184	0.0300083079695209	0.860052017911275
hsa-miR-98	-0.0300083079695209	0.860052017911274
hsa-miR-25	0.0886226429699184	0.60195132207178
hsa-miR-378	0.00237191677542642	0.988883747312557
hsa-miR-142-5p	0.134907512129340	0.425977260436826
hsa-miR-155	-0.0557367376797789	0.74317502323289
hsa-miR-720	0.204222034364215	0.225349542220108
hsa-miR-22	-0.0161271206694795	0.924524099626266
hsa-miR-28-5p	-0.160235310988926	0.357835156320559
hsa-miR-425	-0.0577664555646418	0.734155382942665
hsa-miR-576-3p	-0.0943508853405708	0.578581802576742
hsa-miR-520d-5p	-0.0435582796256821	0.797964603753371
hsa-miR-19b	0.137113059338997	0.418381236551646
hsa-miR-138	-0.0878482519510806	0.605141569548106
hsa-miR-26a	-0.179920561710055	0.286614950316708
hsa-miR-146a	0.214709425676672	0.201904321531944
hsa-miR-494	0.111269225069115	0.537587074748714
hsa-miR-423-5p	-0.137587498990689	0.416757269245279
hsa-miR-524-5p	0.131752160770711	0.436977071896899
