# Supplementary material for: The regulatory effect of miRNAs is a heritable genetic trait in humans
Source: BMC Genomics. 2012 Aug 10;13:383. doi: 10.1186/1471-2164-13-383 (PMC3532363; doi:10.1186/1471-2164-13-383)
Supplement: Additional file 5 — Tables of Spearman correlations and p-values for correlations between individual miRNAs and their associated RE-scores in the CEU and YRI. [file 1471-2164-13-383-S5.zip › AdditionalFile4_miRNA and re score correlations/miRnaVsReScoreCorrelations_yri.txt]

miRnaName	Spearman	pVal
hsa-miR-30c	0.0694111436596936	0.635566077193267
hsa-miR-542-3p	0.249769217577013	0.0868799277069595
hsa-miR-30a	0.105688614913966	0.499982357889853
hsa-miR-30e	0.325102920670672	0.0226506556112141
hsa-miR-140-3p	0.206141393974660	0.155301352263200
hsa-miR-634	-0.0207849338223317	0.887274487996502
hsa-miR-30b	0.130359341206538	0.371976853510378
hsa-miR-342-3p	-0.126837495261647	0.385144151829673
hsa-miR-551b	0.100873442772550	0.490415697594106
hsa-miR-939	-0.185401778814615	0.202167713221307
hsa-miR-106b	-0.00637982993812264	0.965297910241179
hsa-miR-16	0.204027486279547	0.159675406991652
hsa-miR-34b	0.233185340357023	0.106858467990814
hsa-miR-642	-0.0415456118812962	0.779193500362971
hsa-miR-620	0.103099666075525	0.480842079228137
hsa-miR-92a	-0.275592794201470	0.0552828164740392
hsa-miR-628-3p	-0.0886405407321493	0.544740597323225
hsa-miR-130a	-0.154450596161228	0.289318282409013
hsa-miR-768-5p	0.3655349553078	0.00980167668737542
hsa-miR-485-3p	0.0214944017563837	0.883452901599971
hsa-miR-183	-0.0894616002586962	0.541005907135993
hsa-miR-768-3p	0.269100246244286	0.0615217486884959
hsa-miR-361-3p	0.0242974939877569	0.868380364896774
hsa-miR-886-5p	0.151135495519690	0.299919247592505
hsa-miR-30d	0.101704431594228	0.486830569706495
hsa-miR-365	0.0307778710836110	0.83371997914594
hsa-miR-483-5p	-0.303708138667172	0.0358576551322499
hsa-miR-513a-5p	-0.201908857881705	0.164149012046415
hsa-miR-26b	0.0973455971647466	0.50578749139576
hsa-miR-363	0.128281669623966	0.379711749161161
hsa-miR-223	-0.0290838585437397	0.842753052981001
hsa-miR-519e	0.0941315215340804	0.520002646385904
hsa-miR-19a	-0.271325786818167	0.0593225720874728
hsa-miR-503	-0.196218524732013	0.176615476588461
hsa-miR-887	-0.350545363827431	0.0157046204734671
hsa-miR-424	0.106345522579997	0.467062110493512
hsa-miR-335	-0.150026792891167	0.303519848908679
hsa-miR-92b	-0.223343972056662	0.197155748281301
hsa-miR-933	0.136615214312426	0.35984006629608
hsa-miR-487b	0.000561496709801105	0.996944901081503
hsa-miR-600	0.0857398529524495	0.55803309113867
hsa-let-7f	0.188693778012756	0.194129835227595
hsa-let-7e	0.0312244898300571	0.831341933882483
hsa-miR-491-3p	0.181103886842610	0.245144332706545
hsa-miR-29c	0.365603262464178	0.0557198011495451
hsa-miR-20a	-0.149668217560061	0.304690274513842
hsa-miR-151-5p	-0.246084529834997	0.0917919721490733
hsa-miR-301a	-0.239724456600395	0.0971075139907908
hsa-miR-105	0.0213330621413487	0.884321738579026
hsa-miR-23b	-0.138726563692319	0.341795150231262
hsa-let-7i	0.409752481679717	0.00345795351167900
hsa-miR-300	0.0374709715644874	0.798247929163306
hsa-miR-374a	0.0144990514193690	0.92208352337571
hsa-let-7c	0.0822036936114813	0.574441159505783
hsa-miR-193a-5p	-0.104970404309747	0.472874012665894
hsa-miR-510	-0.0180773722127261	0.901881500258873
hsa-let-7g	0.302705530306088	0.0457982864440354
hsa-miR-15b	-0.0429213044518524	0.769653692939632
hsa-miR-668	0.0842733997354075	0.564810734709363
hsa-miR-125a-5p	0.0129597660076021	0.93187824794268
hsa-miR-921	-0.150414710522908	0.302256907197779
hsa-miR-423-3p	0.0325165943334785	0.82447053698435
hsa-miR-17	-0.132012885176252	0.365889020937501
hsa-miR-29b	-0.083499214230149	0.568404242811911
hsa-miR-550	0.246343920136376	0.0879526598958427
hsa-miR-574-3p	0.142631023090515	0.328245954558663
hsa-miR-33a	-0.00147993165597617	0.991947817422594
hsa-miR-374b	-0.312054972210883	0.0290487977614525
hsa-miR-18b	-0.140549649569538	0.335426187310392
hsa-miR-516a-5p	0.219709569834065	0.129300448124981
hsa-miR-23a	-0.243461846559101	0.091852152521654
hsa-miR-141	0.102380897255894	0.483922250114729
hsa-miR-339-5p	0.123089488076363	0.399455460379327
hsa-miR-637	-0.116495901361707	0.446007690303875
hsa-miR-24	-0.148450684490542	0.308686026159932
hsa-miR-27a	-0.178324454143617	0.220235875094211
hsa-miR-671-5p	-0.0682374197933574	0.692520628661969
hsa-miR-320a	-0.0836416546256878	0.567742289113876
hsa-miR-221	-0.0887868357779242	0.544074250051929
hsa-miR-103	-0.381955967615776	0.0067650647465903
hsa-let-7d	-0.0188862252586922	0.897514232131797
hsa-miR-583	0.252811186123852	0.0977823017355176
hsa-miR-10a	0.075563152145816	0.605836221284727
hsa-miR-625	-0.306580963017141	0.0321487449959879
hsa-miR-185	0.247147465769036	0.0868888123708813
hsa-miR-129-5p	0.0910696899939438	0.538159195680269
hsa-miR-148a	0.376588257716733	0.00765230443142624
hsa-miR-15a	0.169853257305016	0.243298893699111
hsa-miR-107	-0.0427966086770007	0.77030466883122
hsa-miR-340	-0.076846509808867	0.599711098125759
hsa-miR-222	-0.0377060054575201	0.797009151115243
hsa-miR-675	-0.276398208362136	0.0629648276809225
hsa-miR-32	0.0770212395773946	0.598879262291382
hsa-miR-186	0.099591641357326	0.495972581878399
hsa-miR-886-3p	0.283497931502827	0.0483861874674966
hsa-miR-525-5p	-0.108783722773195	0.461732239978093
hsa-miR-7	0.21077621139518	0.146020239561121
hsa-miR-371-5p	-0.200173488132868	0.167880867557930
hsa-miR-140-5p	0.288106214157226	0.0446997464339772
hsa-let-7a	0.176583229756896	0.224847762042228
hsa-miR-923	0.0439086619477275	0.764504759821211
hsa-miR-665	-0.0345487493481334	0.813690036400453
hsa-miR-181b	0.00219438142093019	0.98806079192905
hsa-miR-658	0.0454905272326315	0.756276595580409
hsa-miR-766	-0.162910049691083	0.279364266771318
hsa-miR-210	-0.27374331077447	0.0570056765628059
hsa-miR-27b	-0.173444687700747	0.233328362423246
hsa-miR-148b	0.244932418020885	0.0898459839983372
hsa-miR-142-3p	0.124144988098932	0.395394189318453
hsa-miR-21	-0.0219965305811515	0.880749738293215
hsa-miR-181a	0.00775609140128993	0.957818104246591
hsa-miR-146b-5p	-0.104425056427191	0.475189531951134
hsa-miR-574-5p	0.280863127598852	0.0506025630571025
hsa-miR-93	-0.0441394096104301	0.763302884436913
hsa-miR-130b	-0.139791264996957	0.338066569617290
hsa-miR-20b	0.0312914766783429	0.836448069516547
hsa-miR-1	0.0670565435567800	0.647100373039755
hsa-miR-9	-0.226350587901242	0.117834993903098
hsa-miR-34a	-0.036896227147268	0.801279263237505
hsa-miR-885-5p	-0.0469782314469431	0.756542372693869
hsa-miR-132	-0.247621806430973	0.0933188278869883
hsa-miR-18a	-0.147473219826404	0.311918060651353
hsa-miR-101	-0.0308359986210490	0.833410392174259
hsa-miR-29a	-0.0240410404680378	0.869757504292346
hsa-miR-198	-0.071485062841718	0.62547699955667
hsa-miR-744	-0.133180253666886	0.361627591682678
hsa-miR-191	0.160277695438631	0.271283613384127
hsa-miR-519d	0.0696012109266671	0.634638683354837
hsa-miR-298	-0.0964531799708704	0.509714506483445
hsa-miR-361-5p	0.06125575070671	0.675863804649293
hsa-miR-331-3p	0.035839190450292	0.80686185263771
hsa-miR-193b	0.199356925906456	0.169658029140705
hsa-miR-765	-0.0322588908191081	0.825839979779123
hsa-miR-106a	-0.104857459936590	0.473353074684977
hsa-miR-590-5p	-0.00382858218809361	0.97917095684725
hsa-miR-549	-0.0628558495513058	0.66788162053509
hsa-miR-184	-0.0604126493610528	0.680083960295821
hsa-miR-98	-0.076766033349504	0.600094392491866
hsa-miR-25	0.0368706110217076	0.801414436342976
hsa-miR-378	-0.0612187755528982	0.676048678963744
hsa-miR-142-5p	0.0240963900638956	0.869460247924836
hsa-miR-155	-0.0455868161107476	0.755776595520711
hsa-miR-720	0.0848435480135079	0.562171078971117
hsa-miR-22	0.355108723395944	0.0122872634573870
hsa-miR-28-5p	-0.501148401299409	0.000244639254559321
hsa-miR-425	-0.305136657507723	0.033010900255138
hsa-miR-576-3p	0.169157434004235	0.2452636416736
hsa-miR-520d-5p	-0.0148042291960994	0.919582337866493
hsa-miR-19b	-0.0156301980379970	0.915111600197224
hsa-miR-138	-0.0955175143752292	0.513848351736091
hsa-miR-26a	0.171498585142509	0.238695757676392
hsa-miR-146a	-0.0677654751013309	0.64361878641736
hsa-miR-494	-0.0609992203304983	0.708472781624466
hsa-miR-423-5p	-0.0536316611978319	0.714369841369298
hsa-miR-524-5p	-0.126675381273345	0.385756815299313
