# Supplementary material for: The regulatory effect of miRNAs is a heritable genetic trait in humans
Source: BMC Genomics. 2012 Aug 10;13:383. doi: 10.1186/1471-2164-13-383 (PMC3532363; doi:10.1186/1471-2164-13-383)
Supplement: Additional file 6 — Tables of P-values and False discovery rates (calculated using the qvalue package in R) for association between the expression of individual miRNAs and rs17409624. MiRNAs with p < 0.05 are shown. [file 1471-2164-13-383-S6.zip]

Archive with 2 entries (1 files):
- AdditionalFile5_Drosha snp and mirna expression associations and p values/rs17409624_vs_miRnaExpression.txt
- AdditionalFile5_Drosha snp and mirna expression associations and p values/
