# Supplementary material for: The regulatory effect of miRNAs is a heritable genetic trait in humans
Source: BMC Genomics. 2012 Aug 10;13:383. doi: 10.1186/1471-2164-13-383 (PMC3532363; doi:10.1186/1471-2164-13-383)
Supplement: Additional file 6 — Tables of P-values and False discovery rates (calculated using the qvalue package in R) for association between the expression of individual miRNAs and rs17409624. MiRNAs with p < 0.05 are shown. [file 1471-2164-13-383-S6.zip › AdditionalFile5_Drosha snp and mirna expression associations and p values/rs17409624_vs_miRnaExpression.txt]

miRnaName	P-Value	Slope	FDR(qValue)	Population
hsa-miR-625*	0.01833	-0.07806	0.36469	CEU
hsa-miR-92a	0.02571	0.08235	0.40874	CEU
hsa-miR-19a	0.03286	0.08999	0.40874	CEU
hsa-miR-92b	0.00089	0.11683	0.04589	CEU
hsa-miR-15b	0.0482	0.07779	0.55023	CEU
hsa-miR-668	0.03147	0.10415	0.40874	CEU
hsa-miR-17	0.03136	0.08908	0.40874	CEU
hsa-miR-18b	0.01361	0.10049	0.30085	CEU
hsa-miR-340	0.00477	0.10874	0.15184	CEU
hsa-miR-20a*	0.00072	0.13324	0.04589	CEU
hsa-miR-766	0.00079	-0.12562	0.04589	CEU
hsa-miR-20b	0.00092	0.1492	0.04589	CEU
hsa-miR-106a	0.00722	0.11366	0.17959	CEU
hsa-miR-378	0.0013	0.1531	0.05158	CEU
hsa-miR-22	0.02999	-0.20291	0.40874	CEU
hsa-miR-19b	0.02553	0.07833	0.40874	CEU
hsa-miR-423-5p	0.00534	-0.09529	0.15184	CEU
hsa-miR-320a	0.04257	0.084	1	YRI
