# Supplementary material for: The regulatory effect of miRNAs is a heritable genetic trait in humans
Source: BMC Genomics. 2012 Aug 10;13:383. doi: 10.1186/1471-2164-13-383 (PMC3532363; doi:10.1186/1471-2164-13-383)
Supplement: Additional file 7 — P-values from linear models of individual RE-score dependent on (subtracted) mean RE-score and miRNA expression. [file 1471-2164-13-383-S7.zip]

Archive with 3 entries (2 files):
- AdditionalFile6_ details of mirna expression rescore and mean re score associations/individualRe_vs_meanReAndmirExpr_CEU.txt
- AdditionalFile6_ details of mirna expression rescore and mean re score associations/individualRe_vs_meanReAndmirExpr_YRI.txt
- AdditionalFile6_ details of mirna expression rescore and mean re score associations/
