# Supplementary material for: The regulatory effect of miRNAs is a heritable genetic trait in humans
Source: BMC Genomics. 2012 Aug 10;13:383. doi: 10.1186/1471-2164-13-383 (PMC3532363; doi:10.1186/1471-2164-13-383)
Supplement: Additional file 7 — P-values from linear models of individual RE-score dependent on (subtracted) mean RE-score and miRNA expression. [file 1471-2164-13-383-S7.zip › AdditionalFile6_ details of mirna expression rescore and mean re score associations/individualRe_vs_meanReAndmirExpr_CEU.txt]

miRNA Name	Model P-Val	Subtracted Mean RE-score P-Val	miRNA Expression P-Val	R Squared	No. Of TargetScan Targets
hsa-miR-142-5p	1.65191867357135e-09	5.81247450440764e-10	0.388937486541119	0.655024004175328	564
hsa-miR-181a	4.45709210589752e-10	1.013371473382e-10	0.298415374558308	0.678008192854037	1039
hsa-miR-183	4.51412773042841e-09	7.39983248474665e-10	0.543697778747308	0.636280115587925	309
hsa-miR-193a-5p	0.0101302522818292	0.00859167195570212	0.31572206373303	0.214705338086771	91
hsa-miR-221	1.80123361544798e-11	3.06670712473418e-12	0.801584397052107	0.72804084288436	319
hsa-miR-222	1.62240272388971e-11	2.92418390282427e-12	0.603636440966973	0.729533417162542	319
hsa-miR-30a	3.77790007462059e-11	5.79087189851538e-12	0.794312648882153	0.736392137706926	1241
hsa-miR-339-5p	0.000274420674471194	7.33704201781888e-05	0.588295110125011	0.350546212198984	103
hsa-miR-551b	0.44198216787857	0.83379597033627	0.204448726711905	0.0420626825449164	5
hsa-miR-574-3p	0.0132142869499925	0.00454034707564832	0.986982615789073	0.203643434511613	6
hsa-miR-625	0.000886564543476541	0.000213803738576431	0.277776253672874	0.309198651358479	70
hsa-miR-642	0.000166285646354465	6.10954961557002e-05	0.546498887185098	0.383337574438534	172
hsa-miR-665	0.0406846605058849	0.0377167011484219	0.204850003633915	0.155086708937161	220
hsa-miR-933	0.000675174597600045	0.000228415522832222	0.192211741952214	0.319031280608262	7
