# Supplementary material for: The regulatory effect of miRNAs is a heritable genetic trait in humans
Source: BMC Genomics. 2012 Aug 10;13:383. doi: 10.1186/1471-2164-13-383 (PMC3532363; doi:10.1186/1471-2164-13-383)
Supplement: Additional file 7 — P-values from linear models of individual RE-score dependent on (subtracted) mean RE-score and miRNA expression. [file 1471-2164-13-383-S7.zip › AdditionalFile6_ details of mirna expression rescore and mean re score associations/individualRe_vs_meanReAndmirExpr_YRI.txt]

miRNA Name	Model P-Val	Subtracted Mean RE-score P-Val	miRNA Expression P-Val	R Squared	No. Of TargetScan Targets
hsa-miR-151-5p	0.108589736509495	0.0960317929455836	0.320999079452146	0.092016883687244	6
hsa-miR-17	3.13650968470506e-24	4.28631383053836e-25	0.0554081801260519	0.900034810663956	1114
hsa-miR-27a	2.41159663666464e-27	5.0038151525422e-28	0.722092903507288	0.926322969502922	1004
hsa-miR-30c	3.13029676773387e-25	4.23878425502378e-26	0.0961776714157146	0.909372717433508	1241
hsa-miR-30e	1.9953099547771e-25	8.19013507593094e-26	0.0557655194529819	0.911092865825106	1241
hsa-miR-340	1.72075653662668e-16	2.43332193849927e-17	0.651890024921303	0.786607304095847	1094
hsa-miR-361-5p	2.40372195622106e-12	3.58306768829992e-13	0.877135586086698	0.679690704883562	142
hsa-miR-628-3p	6.24029178023846e-18	1.40116151922362e-18	0.183750596827463	0.814697593522581	73
hsa-miR-642	4.15229410489762e-12	6.08526796271699e-13	0.729790498623793	0.680005170389232	172
hsa-miR-768-3p	4.4200844422072e-16	1.26454089817474e-16	0.073753233628686	0.777866496358222	297
hsa-miR-768-5p	1.20591252335237e-12	6.27206396783394e-12	0.395135681733088	0.688955913418475	141
hsa-miR-9	2.05217836564947e-25	7.35466738547227e-26	0.00904543811060089	0.910986482756128	1037
hsa-miR-933	0.0603175675323676	0.0269827578211773	0.183355692811223	0.11733175409611	7
